# Supplementary material for: Molecular Cytogenetic and Agronomic Characterization of the Similarities and Differences Between Wheat–Leymus mollis Trin. and Wheat–Psathyrostachys huashanica Keng 3Ns (3D) Substitution Lines
Source: Front Plant Sci. 2021 Mar 31;12:644896. doi: 10.3389/fpls.2021.644896 (PMC8061751; doi:10.3389/fpls.2021.644896)
Supplement: Supplementary file 2 [file Data_Sheet_2.xlsx]

## Sheet: 数字型分析表
probeset_id	Chromosome	position	7182	L. mollis	DM131
AX-108986447	1A	1160515	2	-1	-1
AX-110528089	1A	1198791	-1	1	0
AX-108874199	1A	1207037	-1	-1	2
AX-111651188	1A	1348742	1	1	2
AX-109924242	1A	1671531	2	1	0
AX-108957185	1A	1702194	2	-1	0
AX-111036816	1A	2377675	2	1	2
AX-111607990	1A	2541782	2	2	-1
AX-111466790	1A	2544238	0	-1	0
AX-111505633	1A	2876821	2	2	2
AX-110999783	1A	2895730	0	-1	0
AX-110968207	1A	2945999	2	1	-1
AX-111461257	1A	2949754	0	0	-1
AX-108773067	1A	3156633	0	-1	2
AX-111604707	1A	3226874	2	1	0
AX-111201796	1A	3386274	0	0	2
AX-110476443	1A	3463876	2	1	-1
AX-109414425	1A	3591062	-1	0	-1
AX-111027357	1A	3606167	-1	1	-1
AX-110563664	1A	3639310	-1	-1	-1
AX-110940927	1A	3657704	2	-1	2
AX-111553109	1A	3699657	2	-1	-1
AX-111263780	1A	3777956	2	1	1
AX-109455357	1A	3923672	1	0	-1
AX-110418768	1A	4044258	1	1	2
AX-110659849	1A	4051575	2	1	1
AX-110439419	1A	4158799	-1	1	-1
AX-110584864	1A	4226896	-1	-1	2
AX-110583524	1A	4666359	-1	-1	-1
AX-111023814	1A	4725743	2	1	-1
AX-111132735	1A	5464477	0	2	0
AX-110396896	1A	5491723	0	-1	0
AX-109821608	1A	6327732	2	-1	2
AX-110025590	1A	6342273	-1	1	2
AX-108774144	1A	6425141	-1	-1	0
AX-110409222	1A	6632791	2	-1	-1
AX-110669146	1A	6638849	-1	2	-1
AX-110443058	1A	6734072	-1	-1	0
AX-109436734	1A	6760509	2	1	2
AX-109322832	1A	7182359	2	0	0
AX-86172715	1A	7184821	1	-1	2
AX-109820251	1A	7363621	2	1	2
AX-109977373	1A	7650661	2	0	2
AX-112286815	1A	7660066	2	-1	2
AX-109859174	1A	7671749	-1	-1	-1
AX-110505566	1A	7676777	1	2	1
AX-110541049	1A	8161743	0	2	1
AX-89629592	1A	8329287	2	1	0
AX-109561480	1A	8335485	0	1	2
AX-108757364	1A	8344609	2	0	0
AX-111125508	1A	8634079	2	0	0
AX-109437282	1A	8666827	0	-1	-1
AX-111262089	1A	8727315	0	1	0
AX-94465571	1A	9204332	1	1	0
AX-111541129	1A	9222679	2	1	2
AX-110184390	1A	9231108	2	-1	0
AX-109830811	1A	9245619	2	-1	0
AX-109292832	1A	9251376	2	2	0
AX-109969719	1A	9572902	0	-1	0
AX-94386653	1A	9579572	2	-1	1
AX-111518386	1A	9956357	-1	-1	2
AX-110459479	1A	9980570	0	-1	0
AX-110946083	1A	10082009	0	-1	0
AX-109365278	1A	10126138	0	1	2
AX-109389462	1A	10211410	2	-1	0
AX-109320339	1A	10224067	2	1	0
AX-109406377	1A	10240075	0	1	2
AX-109465756	1A	10250872	2	1	0
AX-108777399	1A	10579460	2	1	0
AX-109629373	1A	10604416	1	1	0
AX-108865633	1A	10707127	2	-1	0
AX-110939081	1A	10798355	2	1	0
AX-108915155	1A	10965746	2	-1	2
AX-89524016	1A	11064860	-1	1	0
AX-110123588	1A	11071464	1	2	2
AX-111647970	1A	11112250	-1	0	0
AX-108953095	1A	11177245	1	1	0
AX-109314921	1A	11563697	2	-1	0
AX-89621310	1A	11569630	2	-1	0
AX-110440018	1A	11647296	0	0	0
AX-109496867	1A	11657636	2	1	1
AX-111495887	1A	11675081	0	-1	-1
AX-94537029	1A	11722330	1	1	0
AX-108848169	1A	11816553	0	-1	0
AX-111063542	1A	11818893	0	-1	0
AX-89683874	1A	11821071	2	-1	2
AX-109597334	1A	11870942	2	1	2
AX-110511743	1A	11899210	2	-1	0
AX-109897215	1A	11904478	2	0	2
AX-110363986	1A	11940333	-1	0	2
AX-110042622	1A	11949891	1	1	2
AX-110961711	1A	11953673	-1	-1	2
AX-110610111	1A	12087652	2	-1	1
AX-110368802	1A	12105596	1	-1	2
AX-109840967	1A	12121831	0	-1	2
AX-111056702	1A	12131971	0	-1	1
AX-110362430	1A	12135020	0	-1	0
AX-110406227	1A	12138637	-1	1	0
AX-109985163	1A	12141492	-1	0	0
AX-111488094	1A	12265195	1	-1	2
AX-109899033	1A	12364526	0	1	2
AX-111149787	1A	12373460	2	-1	2
AX-111565776	1A	13004558	-1	1	-1
AX-111806219	1A	13091877	2	1	-1
AX-109865519	1A	13100450	0	-1	-1
AX-109866051	1A	13270133	1	1	1
AX-109627408	1A	13755637	2	1	2
AX-110387837	1A	13819155	2	1	-1
AX-110987479	1A	13829128	-1	-1	0
AX-109846781	1A	13831562	-1	1	0
AX-111071514	1A	13847314	2	-1	2
AX-110507135	1A	13873718	0	-1	2
AX-109998250	1A	14061223	0	-1	0
AX-109281991	1A	14081138	-1	1	2
AX-109914247	1A	14130100	0	0	0
AX-110998359	1A	14233604	-1	1	0
AX-111656593	1A	14244390	-1	2	-1
AX-110910898	1A	14468568	2	1	-1
AX-111066745	1A	14504473	2	0	2
AX-109463338	1A	14600870	0	-1	2
AX-109344712	1A	14627346	0	1	0
AX-109295825	1A	14647846	0	0	0
AX-110460472	1A	14748869	2	-1	2
AX-108842309	1A	14853672	2	1	2
AX-109350385	1A	14857472	2	2	2
AX-111089698	1A	15182129	2	-1	2
AX-110523831	1A	15187341	-1	-1	2
AX-111149256	1A	15318463	2	0	2
AX-110417482	1A	15342298	2	-1	0
AX-109431193	1A	15467803	-1	1	2
AX-109462275	1A	15485453	-1	2	2
AX-110010474	1A	15488916	2	2	-1
AX-110393732	1A	15511437	0	-1	2
AX-111758917	1A	15805107	-1	2	2
AX-110563049	1A	15905582	1	1	1
AX-108966198	1A	16038997	0	-1	2
AX-94952968	1A	16300902	1	2	2
AX-94555429	1A	16375144	2	-1	0
AX-109059350	1A	16382117	1	1	2
AX-109857387	1A	16395166	0	-1	2
AX-110090502	1A	16407055	0	-1	2
AX-110025360	1A	16928067	-1	-1	2
AX-111626376	1A	17075963	0	2	0
AX-108756149	1A	19552557	-1	-1	2
AX-111681732	1A	20092490	1	2	2
AX-109850363	1A	20201916	2	2	2
AX-109940212	1A	20281542	0	1	2
AX-110013408	1A	20365988	0	-1	2
AX-110438766	1A	20429007	0	1	1
AX-108855026	1A	20464422	0	1	-1
AX-111565119	1A	20703227	2	1	-1
AX-109898803	1A	20744792	2	2	-1
AX-110515151	1A	20842050	0	1	0
AX-110952374	1A	20858192	1	-1	2
AX-110906927	1A	20872661	2	-1	2
AX-110591299	1A	20882722	0	0	2
AX-109348628	1A	20886837	0	0	1
AX-110549046	1A	20907484	2	-1	0
AX-110361744	1A	20911258	0	2	0
AX-108866416	1A	20917708	2	2	0
AX-108770405	1A	20922525	0	1	2
AX-89488367	1A	20939694	0	-1	1
AX-108868021	1A	20988338	0	1	0
AX-111140423	1A	21010616	2	1	2
AX-109830760	1A	21020641	0	2	0
AX-110030742	1A	21030149	2	2	2
AX-110452986	1A	21093751	0	1	0
AX-109511562	1A	21097191	0	1	0
AX-110496768	1A	21143321	0	1	0
AX-110388488	1A	21148863	0	-1	1
AX-108772599	1A	21173498	2	1	2
AX-110627812	1A	21332534	2	1	1
AX-110962638	1A	21353276	2	-1	1
AX-108835182	1A	21483452	-1	0	0
AX-110445530	1A	21596681	-1	1	2
AX-111539534	1A	21611820	2	-1	1
AX-110402350	1A	21774821	-1	1	0
AX-109867555	1A	22081397	0	1	0
AX-109859875	1A	22241085	0	-1	0
AX-109428041	1A	22483490	0	-1	1
AX-111684944	1A	22558795	2	1	2
AX-94710443	1A	22597010	0	-1	0
AX-110943723	1A	22606284	2	-1	-1
AX-111512097	1A	22653851	2	-1	2
AX-110567377	1A	22891213	0	2	-1
AX-110004813	1A	22983165	2	2	0
AX-111086914	1A	22998793	0	-1	0
AX-109374832	1A	23009799	2	-1	2
AX-111001034	1A	23014071	2	1	1
AX-111670056	1A	23042865	0	1	1
AX-109965700	1A	23067093	2	2	1
AX-89431833	1A	23105934	0	2	0
AX-110593436	1A	23155528	2	1	0
AX-111764211	1A	23291485	0	1	2
AX-110387831	1A	23628628	2	0	0
AX-109585803	1A	23692034	0	1	2
AX-111630751	1A	23718282	1	2	2
AX-111484005	1A	23814419	-1	-1	0
AX-110008558	1A	23858911	0	1	1
AX-108886928	1A	23993489	0	1	2
AX-89639046	1A	24321355	2	1	2
AX-108991623	1A	24326954	0	0	0
AX-110181408	1A	24331546	0	1	1
AX-108789085	1A	24861506	2	-1	-1
AX-110574960	1A	25119352	0	1	1
AX-110652220	1A	25290219	0	-1	0
AX-110713530	1A	25324456	0	-1	0
AX-109286208	1A	25557667	0	-1	0
AX-109820573	1A	25568851	0	1	1
AX-109458470	1A	25713578	2	-1	1
AX-111284993	1A	25812217	0	-1	1
AX-111019464	1A	25888886	2	1	2
AX-108772707	1A	26533734	0	0	0
AX-110180733	1A	26537672	2	1	2
AX-109927782	1A	26987632	2	-1	2
AX-111030350	1A	27128220	0	1	0
AX-110905719	1A	27131193	2	0	-1
AX-110457577	1A	27209662	2	2	2
AX-111491732	1A	27211802	2	1	1
AX-109927153	1A	27215962	2	1	2
AX-110975901	1A	27243311	2	-1	2
AX-110911122	1A	27249816	0	-1	1
AX-109914553	1A	27255972	2	2	2
AX-111075987	1A	27260838	0	-1	1
AX-110476706	1A	27282496	2	2	2
AX-110370077	1A	27289443	2	1	2
AX-111081504	1A	27327553	2	-1	-1
AX-111028882	1A	27399899	2	0	0
AX-110918159	1A	27510865	2	1	2
AX-111234438	1A	28033446	2	2	-1
AX-108896257	1A	28201863	2	-1	2
AX-110132628	1A	28253388	2	1	2
AX-109465124	1A	28521519	2	1	2
AX-109463284	1A	28603980	2	-1	2
AX-109372364	1A	28608856	2	0	0
AX-110957772	1A	28640710	0	-1	2
AX-108820427	1A	28664400	2	1	2
AX-109865669	1A	28713691	2	-1	2
AX-109565026	1A	28717619	0	1	0
AX-109042297	1A	28752995	0	0	0
AX-108881505	1A	28756160	0	-1	0
AX-111231539	1A	28927359	0	1	0
AX-111584391	1A	28933943	2	2	2
AX-108904341	1A	28938597	0	0	0
AX-110527722	1A	28948662	0	0	0
AX-108927122	1A	28967564	0	-1	0
AX-110937823	1A	28970943	2	2	2
AX-111588813	1A	28978868	2	-1	2
AX-110999554	1A	28994992	0	-1	0
AX-109892925	1A	29000180	2	-1	2
AX-109595258	1A	29015491	0	1	0
AX-110675575	1A	29019864	0	-1	0
AX-111640134	1A	29037445	2	2	2
AX-110959581	1A	29042239	2	-1	2
AX-108873053	1A	29047747	2	0	2
AX-109383322	1A	29112891	0	-1	0
AX-108878215	1A	29247491	2	1	2
AX-108780484	1A	29283152	0	1	0
AX-111015470	1A	29787383	2	1	2
AX-111576822	1A	29876009	0	1	0
AX-111588965	1A	29976568	0	1	0
AX-110554446	1A	29980989	0	2	0
AX-111786837	1A	29986377	0	0	0
AX-110580754	1A	30138311	2	-1	2
AX-89417996	1A	30197735	1	-1	1
AX-109864205	1A	30276357	2	-1	2
AX-108777993	1A	30317915	0	1	0
AX-108891329	1A	30405377	2	1	2
AX-110362870	1A	30558603	2	-1	2
AX-110934450	1A	30566107	2	1	2
AX-108877432	1A	30571380	0	1	0
AX-109075767	1A	30640178	0	-1	0
AX-109860252	1A	30824263	2	1	2
AX-110549037	1A	31046857	2	1	2
AX-111637533	1A	31150002	0	-1	0
AX-108821529	1A	31182614	2	2	2
AX-109059468	1A	31417278	0	1	0
AX-108786313	1A	31533453	2	2	2
AX-108733288	1A	31891661	2	-1	2
AX-108894361	1A	31902688	2	-1	2
AX-109378567	1A	31948407	0	2	0
AX-110145423	1A	32272390	0	-1	0
AX-109373066	1A	32295651	2	1	2
AX-111004678	1A	32451107	0	2	0
AX-109960241	1A	32455041	2	-1	2
AX-109351557	1A	32466821	2	2	2
AX-110524729	1A	32477664	2	-1	2
AX-109280799	1A	32525849	2	-1	2
AX-108751365	1A	32557667	2	1	1
AX-110992290	1A	32579855	2	1	2
AX-110689497	1A	32706711	2	2	2
AX-89321650	1A	32740678	2	1	2
AX-109311143	1A	32744633	0	-1	0
AX-110575261	1A	32892108	0	0	0
AX-111583417	1A	32994196	1	-1	1
AX-108748699	1A	33067263	2	-1	2
AX-110007541	1A	33069829	2	-1	2
AX-109940257	1A	33111705	2	2	2
AX-111484141	1A	33208745	2	1	2
AX-89414133	1A	33223376	2	-1	2
AX-111580123	1A	33293594	0	0	0
AX-109422865	1A	33303481	0	-1	0
AX-111464225	1A	33362613	0	-1	0
AX-108957758	1A	33371260	0	1	0
AX-111537995	1A	33375488	0	0	0
AX-111705658	1A	33399874	2	1	2
AX-110501537	1A	33853617	0	1	0
AX-110605358	1A	34143926	0	1	0
AX-108841557	1A	34412081	2	-1	2
AX-111176006	1A	34531442	0	-1	0
AX-109585123	1A	34849525	0	1	0
AX-108774722	1A	34875583	0	2	0
AX-109083040	1A	35113345	2	1	2
AX-109972218	1A	35210331	0	0	0
AX-110428968	1A	35532148	0	-1	0
AX-109519556	1A	35537865	0	0	0
AX-108900540	1A	35557605	0	0	0
AX-110714545	1A	35837799	0	1	0
AX-89340634	1A	36270623	0	-1	0
AX-110917923	1A	36388893	2	-1	1
AX-109432692	1A	36561125	1	1	1
AX-110907506	1A	36839631	2	0	2
AX-111607717	1A	36844582	0	1	0
AX-109984056	1A	37039938	0	1	0
AX-109897617	1A	37508227	0	-1	0
AX-110050825	1A	37758323	0	1	0
AX-111064355	1A	37983917	0	0	0
AX-110942971	1A	38358687	0	-1	0
AX-111769036	1A	38380669	2	2	2
AX-110547665	1A	38471396	2	2	2
AX-108953018	1A	38666094	0	-1	0
AX-111475213	1A	38710864	2	-1	2
AX-108944717	1A	38721501	2	1	2
AX-111590048	1A	38727469	2	-1	2
AX-111121259	1A	38733609	0	1	0
AX-110914868	1A	38737850	2	2	2
AX-111484839	1A	38741737	2	-1	2
AX-111457319	1A	38863637	1	2	1
AX-111785968	1A	38874767	2	1	2
AX-111064491	1A	39140098	0	2	0
AX-111549088	1A	39187041	0	-1	0
AX-94584919	1A	39199474	2	-1	2
AX-108861532	1A	39345948	2	1	2
AX-109830325	1A	39356963	0	1	0
AX-111677890	1A	39402122	2	-1	2
AX-109991744	1A	39405685	0	-1	0
AX-108855740	1A	39428672	2	-1	2
AX-108892304	1A	39610040	0	-1	0
AX-109469190	1A	39615936	0	1	0
AX-109483727	1A	39640209	2	1	2
AX-108869741	1A	39648343	2	-1	2
AX-110568782	1A	39790574	2	2	2
AX-110937991	1A	39808789	1	-1	0
AX-111049578	1A	39828551	0	-1	0
AX-109457318	1A	39869394	2	0	2
AX-111652672	1A	39895572	2	1	2
AX-109279495	1A	40125420	0	0	0
AX-110957385	1A	40148665	0	-1	0
AX-109340279	1A	40280825	0	1	0
AX-109819835	1A	40496496	0	0	0
AX-110016374	1A	40498587	2	1	2
AX-108815180	1A	40554914	0	-1	0
AX-109820104	1A	40647515	2	1	2
AX-110500599	1A	40960876	2	1	2
AX-110605790	1A	40963941	1	-1	1
AX-108888974	1A	41076253	0	2	0
AX-111139240	1A	41150360	2	-1	2
AX-110397824	1A	41161666	0	-1	0
AX-109905095	1A	41322511	0	0	0
AX-109938347	1A	41358137	2	2	2
AX-110402352	1A	41375014	2	-1	2
AX-111460308	1A	41519685	2	2	2
AX-108913233	1A	41534476	0	-1	0
AX-108844296	1A	41539216	0	1	0
AX-110464533	1A	41790866	1	0	1
AX-108859306	1A	41912099	2	-1	2
AX-110555190	1A	41916355	2	-1	2
AX-109423485	1A	42106713	2	1	-1
AX-109484501	1A	42253189	0	1	0
AX-109101747	1A	42469874	0	-1	0
AX-111727588	1A	42473444	2	1	2
AX-109399897	1A	42518445	2	1	2
AX-111696553	1A	42521211	2	-1	2
AX-108899745	1A	42554802	0	1	0
AX-109954487	1A	43571899	0	-1	0
AX-109583342	1A	44847057	2	2	2
AX-108742977	1A	44861266	0	0	0
AX-109273441	1A	45045225	0	-1	0
AX-111460654	1A	45104524	0	2	0
AX-111584859	1A	45109709	1	-1	0
AX-110533115	1A	45120073	0	-1	0
AX-111574989	1A	45253850	2	2	2
AX-110557087	1A	45295851	2	-1	2
AX-89504717	1A	45548167	0	2	0
AX-109955303	1A	45550869	0	-1	0
AX-111057357	1A	45586832	0	-1	0
AX-109892712	1A	45780804	0	-1	0
AX-109874864	1A	45794405	2	-1	2
AX-109367744	1A	45797676	0	1	0
AX-111460918	1A	45856341	0	1	0
AX-110527733	1A	45949888	0	1	0
AX-109959060	1A	46154064	0	1	0
AX-109382387	1A	46190887	-1	-1	0
AX-109385015	1A	46245671	2	-1	2
AX-111274325	1A	46259969	2	2	2
AX-111692232	1A	46967025	0	2	0
AX-110401642	1A	47567566	2	2	2
AX-109833703	1A	47586959	2	1	2
AX-108988313	1A	47806425	0	1	0
AX-109857531	1A	48763226	0	-1	0
AX-111671664	1A	49143828	0	1	0
AX-109873198	1A	49361975	0	-1	0
AX-110971755	1A	49565802	2	0	2
AX-111073329	1A	49615767	0	-1	0
AX-111459262	1A	49648272	0	-1	0
AX-109963340	1A	49887201	0	-1	0
AX-108725829	1A	49898081	0	1	0
AX-108835010	1A	49964748	2	-1	2
AX-108788274	1A	49968036	2	-1	2
AX-110947347	1A	50262539	2	2	2
AX-111779652	1A	50324196	0	1	0
AX-111118840	1A	50496271	0	1	0
AX-109278727	1A	50615576	0	-1	0
AX-109399210	1A	50736896	0	1	0
AX-109577194	1A	50776810	2	2	2
AX-109911956	1A	50911068	0	-1	0
AX-109508553	1A	51257401	1	0	1
AX-110551348	1A	51466727	0	1	0
AX-109986286	1A	51657954	0	1	0
AX-110464570	1A	51678756	2	1	2
AX-109949918	1A	51695483	2	-1	2
AX-110960234	1A	51962196	0	1	0
AX-110944881	1A	51966534	0	1	0
AX-89530267	1A	52058881	0	-1	0
AX-109026070	1A	52451751	0	1	0
AX-109288274	1A	52487616	0	-1	0
AX-110493162	1A	52518843	0	1	0
AX-109341972	1A	52556878	2	1	2
AX-109436242	1A	52664687	0	-1	0
AX-110504930	1A	52827058	0	1	0
AX-110961101	1A	52871825	2	1	2
AX-109433977	1A	52939067	2	1	2
AX-109955335	1A	53016829	0	1	0
AX-108964229	1A	53030814	0	-1	0
AX-108793255	1A	53448688	0	0	0
AX-108917531	1A	53504374	2	-1	2
AX-109049487	1A	54171886	0	1	0
AX-111592607	1A	54498547	0	1	0
AX-108800518	1A	54587046	2	1	2
AX-109862316	1A	54687790	0	-1	0
AX-108924211	1A	55724395	2	-1	2
AX-110375459	1A	55931144	2	2	2
AX-109623840	1A	56486064	0	1	0
AX-108815573	1A	58167072	1	0	1
AX-111614695	1A	60004370	0	1	0
AX-108790169	1A	60378071	0	0	0
AX-111082528	1A	60620536	0	1	0
AX-109481746	1A	62966066	2	2	2
AX-110476734	1A	68732724	0	-1	0
AX-109841934	1A	74429616	2	2	2
AX-109849289	1A	79173284	0	0	0
AX-111653785	1A	79500705	2	1	0
AX-109584804	1A	81913959	0	-1	2
AX-110670478	1A	92469528	0	1	0
AX-110917687	1A	93521196	2	2	2
AX-111646682	1A	99235296	2	2	1
AX-111570224	1A	99536408	2	-1	-1
AX-110124500	1A	99632230	2	-1	2
AX-111112064	1A	99658440	0	1	0
AX-109908537	1A	99738266	2	-1	-1
AX-108855787	1A	99744869	2	-1	2
AX-109447307	1A	99751973	0	-1	0
AX-109392836	1A	99786105	2	2	2
AX-111514456	1A	99865341	0	1	0
AX-109447976	1A	100009250	2	2	1
AX-109109805	1A	100765575	2	2	1
AX-111736507	1A	101770717	0	1	2
AX-110134323	1A	104007484	0	0	1
AX-110423328	1A	104217220	0	0	2
AX-108732062	1A	104240003	0	-1	2
AX-110014333	1A	104483945	2	-1	1
AX-110379012	1A	104577536	2	1	1
AX-111578899	1A	104739832	0	0	1
AX-108768102	1A	105733489	0	1	1
AX-109932552	1A	108866066	2	1	0
AX-109651875	1A	109600087	0	-1	1
AX-108734129	1A	111127990	0	-1	1
AX-109373384	1A	113485498	2	-1	1
AX-112287584	1A	113857897	2	0	-1
AX-111647350	1A	113865421	2	2	2
AX-110964697	1A	113880278	2	-1	1
AX-108727808	1A	117198770	2	2	1
AX-111760906	1A	117817956	2	-1	1
AX-111096493	1A	117932707	0	0	1
AX-109944527	1A	118079760	2	2	1
AX-110574139	1A	118502958	2	2	0
AX-109586394	1A	119055936	0	0	-1
AX-94782852	1A	119664544	0	-1	0
AX-111034160	1A	119863213	0	-1	1
AX-109363234	1A	120839852	0	1	1
AX-109502549	1A	120935260	0	-1	1
AX-109480085	1A	122505039	0	1	1
AX-109444497	1A	123191040	0	-1	2
AX-111175474	1A	124009425	0	0	1
AX-111118849	1A	124498173	2	1	0
AX-111549611	1A	124789204	0	0	1
AX-111078534	1A	124794067	2	2	1
AX-111014967	1A	125151717	2	1	0
AX-111614711	1A	125626025	2	2	1
AX-111260564	1A	126782346	2	1	0
AX-110535485	1A	126956632	0	1	1
AX-109876819	1A	127324022	2	2	1
AX-109989893	1A	127480729	2	-1	0
AX-109515706	1A	128759255	2	1	0
AX-111670891	1A	129468286	0	1	1
AX-108955982	1A	129608723	2	-1	0
AX-109365324	1A	129835947	0	-1	1
AX-111173601	1A	130000601	2	-1	1
AX-111618021	1A	130872062	0	0	1
AX-109352215	1A	130893513	0	-1	1
AX-110689839	1A	134044990	0	0	2
AX-109083206	1A	134458307	0	-1	2
AX-111091432	1A	135627164	2	2	1
AX-111018436	1A	138223886	0	0	1
AX-108927078	1A	138329179	2	1	1
AX-111120968	1A	138430520	0	0	2
AX-108761163	1A	139210422	2	-1	0
AX-109272637	1A	140535458	2	2	0
AX-110490244	1A	140606130	2	-1	1
AX-109079516	1A	140798041	2	1	1
AX-111498487	1A	141020492	0	0	1
AX-111694118	1A	141644322	2	2	1
AX-111100390	1A	142261609	0	-1	1
AX-109283616	1A	142886376	0	1	1
AX-109374200	1A	143777932	2	-1	0
AX-109403945	1A	144799711	2	-1	1
AX-109419823	1A	144849486	0	0	1
AX-110516735	1A	144879079	2	2	1
AX-109546392	1A	145198086	2	-1	0
AX-112287645	1A	145371716	2	-1	1
AX-110582426	1A	145624174	2	1	1
AX-111716711	1A	145989467	0	1	1
AX-111527056	1A	146255755	2	1	1
AX-108956292	1A	146648929	0	0	2
AX-109947850	1A	147047887	0	-1	1
AX-110661013	1A	147357383	2	1	0
AX-111138897	1A	148199552	0	-1	1
AX-108820788	1A	148761897	0	1	1
AX-111044401	1A	148855667	2	-1	-1
AX-111044540	1A	149351101	2	1	0
AX-111062307	1A	149354629	2	1	1
AX-94897165	1A	149510418	1	-1	0
AX-110163948	1A	150087770	2	-1	0
AX-108889133	1A	150452878	2	2	1
AX-86167305	1A	150894884	2	2	1
AX-109041305	1A	151413441	0	1	1
AX-111066985	1A	151770728	2	2	1
AX-110094223	1A	151875162	2	-1	-1
AX-109356616	1A	151877811	0	1	1
AX-111224192	1A	152454455	0	0	1
AX-111074330	1A	152463525	2	-1	0
AX-109653315	1A	152632561	2	1	0
AX-111101445	1A	152814599	2	1	1
AX-108961587	1A	153229977	2	1	1
AX-109395545	1A	153282519	2	2	0
AX-111262772	1A	153508678	2	2	1
AX-110924520	1A	154577538	2	2	1
AX-108789891	1A	155021453	2	-1	0
AX-110497464	1A	155069648	2	-1	1
AX-109289579	1A	155530744	2	2	1
AX-111095246	1A	155701938	0	-1	2
AX-110576015	1A	157515267	0	0	1
AX-111663855	1A	157627426	2	1	0
AX-110014914	1A	157950948	2	-1	1
AX-111655605	1A	158195238	0	0	1
AX-110061088	1A	158308233	0	-1	2
AX-111786969	1A	158851551	2	2	1
AX-109363703	1A	158927428	2	-1	0
AX-111509191	1A	159753509	0	2	1
AX-111503959	1A	159837906	2	1	1
AX-111533945	1A	160058772	0	0	1
AX-110377941	1A	160986441	2	-1	0
AX-109989391	1A	161145691	2	2	1
AX-109380415	1A	161665180	2	2	-1
AX-108863912	1A	162135711	0	1	1
AX-110402962	1A	162480445	0	1	1
AX-110402839	1A	162652894	0	-1	-1
AX-109554722	1A	163397683	0	1	1
AX-109044271	1A	164405062	0	1	-1
AX-110422936	1A	164470297	1	1	2
AX-111628923	1A	165554352	2	-1	1
AX-109270203	1A	166442109	2	2	1
AX-109374083	1A	166611635	0	0	1
AX-111046724	1A	167364379	2	2	1
AX-109281771	1A	167955652	2	2	1
AX-108907198	1A	168704407	2	-1	0
AX-110733086	1A	169162350	2	0	1
AX-109481734	1A	169296365	0	-1	2
AX-111074791	1A	169378424	0	-1	1
AX-108739032	1A	169645488	0	-1	1
AX-110065790	1A	170032332	0	1	1
AX-110145328	1A	170070357	2	-1	1
AX-110149189	1A	170198060	2	2	1
AX-109044285	1A	170229191	0	-1	1
AX-109391306	1A	170576953	2	1	1
AX-111048352	1A	170739232	2	1	1
AX-110481112	1A	170775780	2	1	0
AX-111719498	1A	171008754	2	-1	1
AX-109391777	1A	171105637	2	-1	1
AX-109604123	1A	171959988	2	-1	1
AX-111764359	1A	172354229	2	-1	0
AX-109837066	1A	172463089	0	-1	0
AX-109911262	1A	172586379	2	1	1
AX-109585289	1A	173056779	2	-1	0
AX-110944731	1A	173664017	2	2	0
AX-111214792	1A	174051655	2	2	1
AX-108905663	1A	174883555	2	1	1
AX-110529238	1A	175157300	0	1	1
AX-111535469	1A	175866156	0	1	2
AX-109933317	1A	177105015	2	1	1
AX-110481676	1A	177213223	2	2	1
AX-112288580	1A	177482585	2	-1	0
AX-110564120	1A	177526301	2	0	0
AX-109904449	1A	177673845	0	-1	2
AX-110613085	1A	177718257	2	1	-1
AX-110044204	1A	177788012	0	1	1
AX-111286022	1A	177915775	2	-1	1
AX-110984721	1A	177980555	0	-1	-1
AX-109404553	1A	178054400	0	-1	1
AX-111625323	1A	179526726	2	1	1
AX-111619451	1A	180423001	0	-1	1
AX-110708254	1A	181427093	2	1	1
AX-109537494	1A	181768058	2	2	1
AX-110176062	1A	181790435	2	1	0
AX-111244393	1A	181877892	2	-1	1
AX-111498378	1A	181886199	2	1	0
AX-109478542	1A	182091882	2	1	0
AX-110990847	1A	182107425	0	-1	1
AX-109949471	1A	182169079	0	1	1
AX-111026966	1A	182324857	2	2	1
AX-111213190	1A	183231144	0	0	1
AX-109920244	1A	183530480	2	1	0
AX-111011415	1A	183673847	0	0	1
AX-110483935	1A	183911391	0	1	1
AX-111827953	1A	184391658	2	2	0
AX-109467344	1A	184637370	0	1	1
AX-109462254	1A	184651644	2	2	1
AX-111125635	1A	185114462	0	0	1
AX-110559613	1A	185723980	0	-1	1
AX-110019998	1A	186663085	2	1	0
AX-109060964	1A	187541801	0	1	1
AX-109888821	1A	187603410	2	1	1
AX-111691295	1A	187758365	0	0	2
AX-94415704	1A	188223531	2	-1	1
AX-111263532	1A	188477525	0	0	-1
AX-109281866	1A	188562596	0	0	1
AX-109315657	1A	188676824	2	-1	1
AX-109083423	1A	189563756	2	1	1
AX-111621600	1A	189958055	2	2	1
AX-109352454	1A	189961484	2	2	1
AX-109984571	1A	190418873	2	1	1
AX-110589197	1A	190464182	2	1	1
AX-108894116	1A	191031702	2	1	1
AX-110383981	1A	191148294	0	0	2
AX-111696338	1A	192642522	2	-1	0
AX-111590927	1A	192933622	0	1	1
AX-110707584	1A	192937995	2	1	1
AX-110605785	1A	193117241	2	2	1
AX-109477256	1A	193139737	2	2	-1
AX-111452243	1A	193688543	0	1	2
AX-109043096	1A	194151465	0	-1	1
AX-110444257	1A	194393311	2	1	1
AX-109412526	1A	194931207	0	1	1
AX-110024926	1A	195191663	2	-1	0
AX-110197433	1A	195726688	2	2	1
AX-110742672	1A	199422771	2	1	1
AX-110005437	1A	199537051	2	-1	-1
AX-110413116	1A	200226015	2	2	1
AX-111498020	1A	200618652	2	-1	1
AX-111623149	1A	202069079	2	-1	1
AX-109301570	1A	202102183	2	-1	-1
AX-110706514	1A	203655290	0	-1	1
AX-110176232	1A	203731577	2	1	1
AX-111055901	1A	203921714	2	2	1
AX-111592472	1A	204098555	2	2	1
AX-111685259	1A	204379701	0	0	1
AX-111565936	1A	205580618	2	2	1
AX-110392127	1A	205684180	0	1	1
AX-111783795	1A	205745051	2	1	1
AX-110674740	1A	205760998	0	0	1
AX-109608313	1A	205944362	2	1	1
AX-109365857	1A	206176547	2	2	1
AX-109052393	1A	207300487	2	-1	0
AX-111831210	1A	207682343	2	2	0
AX-110717946	1A	208428443	0	1	1
AX-95216042	1A	208722312	2	-1	2
AX-110412867	1A	208887667	2	-1	0
AX-108820671	1A	208908289	2	-1	0
AX-109073878	1A	208919390	2	1	0
AX-110585898	1A	209191418	2	1	1
AX-110441785	1A	209473521	0	-1	1
AX-110543399	1A	211609115	0	-1	2
AX-108945937	1A	211991049	2	1	1
AX-111665684	1A	212005407	2	1	0
AX-94533658	1A	212016932	0	0	0
AX-95225095	1A	212021847	0	-1	0
AX-111649707	1A	212024725	2	0	0
AX-111186904	1A	213254782	2	-1	2
AX-109042506	1A	213301066	2	-1	2
AX-109062434	1A	214925912	2	-1	1
AX-108889807	1A	215568363	1	-1	2
AX-111053228	1A	215771725	2	-1	0
AX-110194321	1A	216836866	2	-1	1
AX-109370163	1A	216870394	0	1	1
AX-109482959	1A	217313958	2	-1	0
AX-111650266	1A	217898062	0	1	1
AX-110024284	1A	218318063	0	1	1
AX-110049336	1A	218478571	2	-1	0
AX-110173584	1A	219097774	2	2	0
AX-109353936	1A	220533715	2	2	0
AX-109396457	1A	220546917	2	2	0
AX-111604825	1A	220784058	0	0	1
AX-109871726	1A	220789823	2	2	1
AX-111135025	1A	220980745	2	-1	0
AX-109393173	1A	222216006	0	-1	1
AX-112288543	1A	222918217	2	1	-1
AX-108775719	1A	223879216	0	-1	1
AX-111127011	1A	224081438	2	2	1
AX-110397170	1A	224218968	2	1	1
AX-110670181	1A	224505588	2	-1	0
AX-109849380	1A	224806146	0	0	1
AX-109360159	1A	224827807	2	-1	0
AX-110136861	1A	224951254	0	-1	2
AX-110499842	1A	224971544	0	-1	1
AX-109474394	1A	225104861	0	0	1
AX-109102857	1A	225207125	2	-1	1
AX-111220704	1A	226169286	2	1	0
AX-111532463	1A	227256321	0	-1	1
AX-110997190	1A	227474419	2	1	1
AX-108939302	1A	227479432	2	-1	1
AX-111777197	1A	228099338	0	0	-1
AX-108728119	1A	228776068	0	-1	1
AX-110031443	1A	229168381	2	0	1
AX-109628381	1A	229267132	2	1	1
AX-109059081	1A	229907018	0	-1	1
AX-111014450	1A	229976722	2	2	1
AX-109074332	1A	231930957	2	1	1
AX-109924770	1A	232043867	0	0	1
AX-109308451	1A	232324494	2	-1	1
AX-94520045	1A	232345657	0	2	1
AX-111685647	1A	232557022	0	-1	2
AX-110174138	1A	232871981	2	-1	1
AX-110045084	1A	234129806	2	1	1
AX-111602175	1A	234762517	0	0	1
AX-109398102	1A	235093431	0	0	1
AX-110527751	1A	235203292	2	1	1
AX-110171429	1A	235253134	2	-1	1
AX-108916488	1A	235779078	2	-1	0
AX-109073540	1A	236005333	0	-1	1
AX-110503186	1A	236535898	2	1	1
AX-110732157	1A	237217385	2	2	1
AX-111543997	1A	237447859	2	2	1
AX-109397393	1A	237508877	2	2	1
AX-109629677	1A	237871755	0	-1	1
AX-111087592	1A	239135392	0	0	-1
AX-109875579	1A	240901331	0	-1	1
AX-108782177	1A	240948016	2	2	1
AX-110482673	1A	241274393	0	-1	1
AX-109945484	1A	242447357	2	2	1
AX-111472835	1A	242645633	0	0	1
AX-108749697	1A	242802763	0	-1	1
AX-108858461	1A	243086413	2	-1	1
AX-108754462	1A	245429733	2	1	1
AX-110426648	1A	245471755	2	2	1
AX-109816411	1A	245524081	2	-1	1
AX-111645533	1A	246571909	2	1	0
AX-111565811	1A	246689533	2	2	1
AX-110153438	1A	248620986	0	1	1
AX-111110976	1A	249112392	2	2	0
AX-109394821	1A	249392648	2	0	1
AX-111640111	1A	250067165	2	-1	0
AX-109948326	1A	250222577	0	-1	1
AX-111014142	1A	250522880	2	2	0
AX-111221462	1A	251689066	0	1	1
AX-111650098	1A	252279835	2	1	0
AX-110676540	1A	253314929	2	-1	0
AX-111007356	1A	254178766	0	-1	1
AX-110005760	1A	254944329	2	-1	1
AX-110421810	1A	255302725	2	1	0
AX-110362578	1A	255870777	2	1	0
AX-110094282	1A	255874119	0	0	1
AX-110976855	1A	256034100	0	-1	1
AX-109922695	1A	256457133	0	-1	1
AX-110525765	1A	256704709	0	0	2
AX-109879626	1A	256818836	0	0	2
AX-110019641	1A	256921765	2	-1	1
AX-108962907	1A	256928934	2	1	0
AX-110906010	1A	256932365	1	-1	2
AX-109870524	1A	256938194	2	1	1
AX-109325133	1A	257550774	2	1	0
AX-108773096	1A	257567903	2	-1	0
AX-110498945	1A	257582318	2	1	0
AX-109441476	1A	257716824	0	-1	2
AX-111529760	1A	258874294	2	-1	1
AX-110455726	1A	259046191	0	1	1
AX-111099153	1A	259670557	2	-1	0
AX-109346726	1A	260750280	2	-1	0
AX-110532580	1A	260788380	2	2	2
AX-111241096	1A	261413231	0	1	-1
AX-111453700	1A	261827691	0	-1	2
AX-109319023	1A	263031301	0	0	2
AX-108996008	1A	264212816	0	-1	1
AX-111178105	1A	264986143	2	-1	-1
AX-109068332	1A	265890161	0	0	1
AX-110616913	1A	267153822	0	-1	2
AX-89424853	1A	267158347	2	2	0
AX-109918842	1A	267177323	0	-1	1
AX-109054416	1A	268845922	0	1	2
AX-108874247	1A	268935022	0	-1	1
AX-110441690	1A	272922339	0	0	1
AX-109900562	1A	273023707	2	-1	0
AX-111252231	1A	273153221	0	-1	1
AX-109060519	1A	273361144	0	0	2
AX-108831238	1A	273387031	2	2	0
AX-109927600	1A	273664590	2	-1	1
AX-111582336	1A	275061649	0	1	0
AX-110910455	1A	275726668	0	1	1
AX-109445371	1A	275765978	2	-1	0
AX-94759955	1A	276325987	2	-1	2
AX-108933804	1A	276529580	0	1	2
AX-109360059	1A	277079262	2	2	1
AX-110012282	1A	277325982	2	1	1
AX-108929659	1A	277976628	2	-1	1
AX-109821947	1A	278292599	2	2	1
AX-110697004	1A	279917495	0	0	1
AX-110711119	1A	280480932	0	-1	2
AX-111482811	1A	280713178	2	1	-1
AX-110054722	1A	282166632	0	-1	2
AX-111213581	1A	282876706	0	-1	2
AX-109589083	1A	285030248	0	-1	1
AX-109044272	1A	285475581	2	-1	0
AX-109403007	1A	286614696	0	-1	1
AX-111248545	1A	286960414	0	1	1
AX-108909611	1A	287060914	2	2	-1
AX-110502416	1A	289327722	0	-1	0
AX-111690049	1A	289767600	2	-1	1
AX-110697418	1A	290340831	0	0	-1
AX-108929968	1A	290422492	0	-1	1
AX-109934339	1A	290954465	0	-1	0
AX-109421148	1A	291236722	0	0	-1
AX-110431751	1A	291566737	0	-1	0
AX-111638456	1A	291595150	0	1	0
AX-108849716	1A	292021602	0	0	0
AX-94439447	1A	292077819	0	-1	0
AX-108855105	1A	294347426	2	1	1
AX-110493799	1A	295034616	0	1	2
AX-109335959	1A	295353416	2	-1	0
AX-109494616	1A	296216227	0	-1	2
AX-110028283	1A	296308194	0	1	2
AX-109635515	1A	296409028	2	1	2
AX-110446721	1A	296914967	2	2	1
AX-108922498	1A	296926684	2	2	1
AX-110024979	1A	297062122	2	1	0
AX-110010493	1A	297196641	0	-1	2
AX-111577225	1A	297275984	0	-1	2
AX-108984979	1A	297375834	2	-1	1
AX-109302583	1A	297730714	2	2	1
AX-109012173	1A	298035181	2	1	0
AX-109819145	1A	298067643	2	1	2
AX-108893489	1A	298458280	0	2	2
AX-109283837	1A	298601029	2	1	0
AX-108803239	1A	298724871	0	1	2
AX-111068675	1A	298902358	0	-1	2
AX-108757985	1A	299279822	0	-1	2
AX-110090831	1A	299424457	0	1	2
AX-110517610	1A	299493451	2	-1	0
AX-111734167	1A	299624400	0	-1	1
AX-109912922	1A	300675418	2	-1	2
AX-111242393	1A	300712672	0	-1	0
AX-109940152	1A	300923106	0	-1	2
AX-108747751	1A	300927039	2	1	0
AX-109823713	1A	301150102	2	1	0
AX-109006135	1A	301162316	1	-1	0
AX-111104213	1A	301178854	0	-1	2
AX-109356451	1A	301204340	2	1	2
AX-110943562	1A	301211407	2	1	0
AX-111604545	1A	301224271	0	0	2
AX-110591803	1A	301487277	2	-1	0
AX-108900097	1A	301537822	0	2	2
AX-108776007	1A	301629723	0	-1	2
AX-109287006	1A	301855362	1	1	0
AX-94566415	1A	301857698	0	-1	2
AX-110372348	1A	301891708	0	-1	2
AX-86169491	1A	301897481	0	1	2
AX-109429970	1A	301900920	2	1	0
AX-109336778	1A	301903267	0	1	2
AX-110920806	1A	302198990	2	0	0
AX-109054331	1A	302218996	2	-1	0
AX-109837980	1A	302261391	0	2	2
AX-111147773	1A	302327073	1	-1	2
AX-109839840	1A	302625821	0	-1	2
AX-109838548	1A	302897112	0	2	2
AX-109388848	1A	302905054	2	-1	0
AX-109856441	1A	302957051	0	1	2
AX-109925531	1A	302971689	2	2	0
AX-110998966	1A	303024845	0	1	0
AX-111459247	1A	303347851	2	2	0
AX-111120481	1A	303408476	0	-1	2
AX-111697088	1A	303419268	2	2	2
AX-109474301	1A	303533496	2	2	2
AX-108809445	1A	303727468	0	1	2
AX-110061509	1A	303851609	2	-1	0
AX-110506780	1A	303913839	2	-1	0
AX-111653805	1A	303930242	-1	1	0
AX-110970456	1A	304020506	2	1	0
AX-111775939	1A	304177126	2	1	0
AX-110195336	1A	304619033	0	1	2
AX-111133220	1A	304849708	0	-1	2
AX-109831421	1A	304987280	0	1	2
AX-109513987	1A	304992002	0	-1	2
AX-108740017	1A	304999185	0	2	2
AX-94446416	1A	305003294	0	-1	2
AX-108969133	1A	305112354	0	1	2
AX-86163495	1A	305327669	0	0	2
AX-111717479	1A	305366304	2	-1	0
AX-108814201	1A	305404584	2	0	0
AX-111139812	1A	305510776	0	1	2
AX-111178879	1A	305604321	1	2	0
AX-108868514	1A	305610490	2	0	0
AX-110384221	1A	306103781	0	1	2
AX-110947163	1A	306119522	2	2	2
AX-111000942	1A	306147729	0	-1	2
AX-111472392	1A	306615654	0	2	-1
AX-110988058	1A	306637286	1	1	0
AX-111068965	1A	306921820	1	2	2
AX-109474889	1A	307030144	2	-1	0
AX-110374204	1A	307034390	1	1	2
AX-109361287	1A	307037391	0	-1	2
AX-111147123	1A	307044885	0	2	2
AX-109894800	1A	307060255	0	1	2
AX-109408475	1A	307241252	2	1	0
AX-110542887	1A	307393261	1	-1	2
AX-110921727	1A	307479241	0	2	2
AX-108817901	1A	307484630	0	-1	2
AX-110958760	1A	307610425	1	1	2
AX-108943547	1A	307683571	0	1	2
AX-109446822	1A	307689374	2	2	0
AX-110972193	1A	307694079	2	0	0
AX-108836436	1A	307699290	0	1	2
AX-109846269	1A	307703199	0	1	2
AX-109379579	1A	307719008	2	-1	0
AX-108875042	1A	308200282	2	1	0
AX-110406943	1A	308361191	2	-1	0
AX-110381811	1A	308378988	0	-1	2
AX-108791013	1A	308390322	0	-1	2
AX-111554735	1A	308435120	0	1	2
AX-108982129	1A	308574673	2	-1	0
AX-111717311	1A	308577946	0	2	2
AX-110129942	1A	308586525	0	-1	2
AX-111580125	1A	308808799	2	1	0
AX-110144582	1A	308947710	2	-1	2
AX-110364488	1A	308951536	2	1	2
AX-109475709	1A	308954484	2	-1	2
AX-111005048	1A	308992334	0	1	0
AX-108942357	1A	308996627	2	-1	2
AX-110006972	1A	309033070	2	-1	2
AX-110940534	1A	309212720	0	-1	0
AX-111523338	1A	309401176	2	-1	2
AX-109352492	1A	309403852	0	0	2
AX-109517045	1A	309423337	0	-1	0
AX-109964909	1A	309460076	2	1	2
AX-109341151	1A	309484304	2	2	2
AX-109313776	1A	309511258	2	-1	2
AX-109869754	1A	309755311	0	0	0
AX-109331801	1A	309761709	0	-1	0
AX-109497351	1A	309767214	2	-1	2
AX-111283111	1A	310143397	0	1	0
AX-110931131	1A	310757936	0	0	0
AX-111475717	1A	310879891	0	-1	0
AX-109391662	1A	311107797	0	-1	0
AX-109928651	1A	311379010	2	2	2
AX-110994043	1A	311810949	2	2	2
AX-108778708	1A	311815118	2	1	2
AX-110912303	1A	312495218	2	2	2
AX-110499703	1A	312527773	0	1	-1
AX-108749971	1A	312770753	0	-1	0
AX-109456487	1A	312778242	0	0	0
AX-111696528	1A	312863042	0	1	0
AX-111594822	1A	313002930	2	-1	2
AX-109379747	1A	313071780	2	-1	-1
AX-109032170	1A	313112634	2	0	2
AX-110434112	1A	313121935	2	1	2
AX-111716256	1A	313161377	2	-1	2
AX-109274274	1A	313278690	2	1	2
AX-110367827	1A	313290045	0	-1	0
AX-110742523	1A	313465130	2	1	2
AX-111620737	1A	313595383	2	-1	2
AX-111102675	1A	313729211	0	1	0
AX-109879902	1A	313909217	2	-1	2
AX-111733327	1A	314429440	2	-1	2
AX-110945596	1A	314725319	0	0	0
AX-111218514	1A	314744543	2	1	2
AX-110409178	1A	314850338	2	-1	2
AX-109042845	1A	314894039	0	-1	0
AX-110927937	1A	315061036	2	2	2
AX-111533772	1A	315141648	2	-1	2
AX-109324621	1A	315146050	2	-1	2
AX-109848072	1A	315390754	2	1	2
AX-110493688	1A	315397298	2	2	2
AX-108773006	1A	315835450	2	-1	2
AX-110977845	1A	316151009	2	2	2
AX-111034164	1A	316861419	2	2	2
AX-108779725	1A	317502902	0	1	0
AX-110922919	1A	317714960	2	2	2
AX-110471563	1A	317922045	0	-1	0
AX-110676916	1A	317925837	2	1	2
AX-108859495	1A	318191337	2	-1	2
AX-111481601	1A	318905179	0	1	0
AX-110545170	1A	319207632	2	1	2
AX-108792730	1A	319421078	2	-1	2
AX-111554031	1A	319435790	2	1	2
AX-111071459	1A	319447765	2	1	2
AX-110994106	1A	319559419	0	1	0
AX-108976051	1A	319883656	2	-1	2
AX-110450556	1A	319886708	2	1	2
AX-111491669	1A	319889616	0	-1	2
AX-109998331	1A	320144941	2	1	1
AX-110936268	1A	320292114	2	-1	2
AX-109373293	1A	320331200	2	-1	0
AX-109296950	1A	320431994	0	-1	0
AX-111509307	1A	320445166	2	-1	2
AX-110604145	1A	321244430	2	0	2
AX-109613064	1A	322363627	0	1	0
AX-108830701	1A	322955974	0	-1	0
AX-111140587	1A	323844310	0	-1	0
AX-109005483	1A	324487743	0	1	2
AX-109875945	1A	324560834	2	1	2
AX-111572655	1A	324607963	0	-1	0
AX-110376497	1A	325137059	0	-1	0
AX-109351513	1A	325701996	2	1	2
AX-108777813	1A	325861209	0	1	0
AX-109299211	1A	327016537	0	1	0
AX-108841071	1A	327272366	2	-1	2
AX-111553287	1A	328270731	2	1	2
AX-109901036	1A	329343270	0	0	0
AX-110475253	1A	331414199	2	2	2
AX-109351766	1A	331519295	0	0	0
AX-111652012	1A	333072539	0	1	0
AX-111595974	1A	333142481	2	-1	2
AX-111196957	1A	333500899	2	-1	2
AX-110921788	1A	333527307	0	1	0
AX-111487409	1A	333537232	0	1	0
AX-110546251	1A	333613256	0	0	0
AX-109444809	1A	333625146	2	0	2
AX-110928652	1A	333662387	0	1	0
AX-108927864	1A	333877977	2	2	2
AX-110439012	1A	333883107	2	-1	2
AX-108965988	1A	333887117	2	2	2
AX-110575965	1A	333970872	2	2	2
AX-111516716	1A	333980055	2	-1	2
AX-109967116	1A	334502147	2	-1	2
AX-108866053	1A	334514579	0	-1	0
AX-110511731	1A	334788278	2	-1	2
AX-111288736	1A	334893450	0	1	0
AX-111454083	1A	335612263	0	1	0
AX-108968461	1A	335993944	0	-1	0
AX-110947388	1A	336126282	2	-1	2
AX-110001306	1A	336158540	2	1	2
AX-109334569	1A	336312091	2	1	2
AX-109388909	1A	336346032	2	1	2
AX-110567183	1A	336460977	0	1	0
AX-109310093	1A	336886023	0	-1	0
AX-111525112	1A	337016160	2	1	2
AX-110018834	1A	337154946	0	1	0
AX-111141894	1A	337302319	0	-1	0
AX-111451975	1A	337352570	0	-1	0
AX-109971512	1A	337356573	2	0	2
AX-109519346	1A	337367657	0	1	0
AX-109337231	1A	337398283	0	1	2
AX-109328719	1A	337401214	2	1	2
AX-111051375	1A	337520204	2	-1	2
AX-94415447	1A	337677633	0	2	0
AX-111624842	1A	337898056	0	-1	0
AX-108820820	1A	337950327	0	-1	0
AX-110473633	1A	337993412	2	-1	2
AX-110401576	1A	338142940	2	1	2
AX-109347450	1A	338638314	0	1	0
AX-111701587	1A	338840127	2	-1	0
AX-111736828	1A	339099199	2	-1	0
AX-109032174	1A	339485837	2	-1	0
AX-108800232	1A	339490055	0	1	2
AX-109385130	1A	339515212	0	1	2
AX-110506787	1A	339794635	0	1	1
AX-110593666	1A	339916340	0	-1	2
AX-110935922	1A	340722399	0	1	0
AX-109382288	1A	341591187	0	-1	0
AX-110385128	1A	341870271	2	2	2
AX-110704465	1A	342593288	2	1	0
AX-109304452	1A	343384533	2	1	0
AX-109815583	1A	343613499	2	-1	0
AX-108844691	1A	343660821	2	-1	0
AX-111664356	1A	343695158	0	2	2
AX-110614719	1A	344184317	0	1	2
AX-109886270	1A	344324226	2	2	0
AX-108730092	1A	344488990	0	2	2
AX-110563586	1A	344919939	1	-1	2
AX-109365282	1A	345112420	0	-1	2
AX-110678638	1A	345994857	0	0	2
AX-108735953	1A	346492200	0	-1	2
AX-111458532	1A	347326975	0	-1	-1
AX-110973817	1A	347915751	1	-1	2
AX-108950008	1A	348561665	0	1	1
AX-111573469	1A	348713557	1	-1	2
AX-111258903	1A	349388261	0	-1	2
AX-110990436	1A	349517298	0	-1	2
AX-108886049	1A	351147766	0	-1	-1
AX-111077251	1A	351344590	2	-1	2
AX-109909262	1A	351475106	0	-1	0
AX-108947403	1A	351601289	0	1	1
AX-111635819	1A	351890717	0	-1	0
AX-108899002	1A	351924135	0	0	0
AX-110516805	1A	352141066	0	-1	0
AX-110996812	1A	352639867	2	1	2
AX-108800654	1A	352862141	2	-1	2
AX-109606033	1A	352873176	0	1	0
AX-109980898	1A	353362496	0	-1	0
AX-111074719	1A	353949993	2	1	2
AX-111546934	1A	354054598	0	1	0
AX-111697970	1A	354288048	2	-1	2
AX-111464281	1A	354352328	0	1	0
AX-111261118	1A	354637074	2	-1	2
AX-108861860	1A	354817823	2	2	2
AX-109430735	1A	354851666	0	1	0
AX-110488785	1A	354934267	0	0	0
AX-112290756	1A	354938468	0	-1	0
AX-111727637	1A	354944267	2	0	2
AX-95195514	1A	354950241	2	2	2
AX-110056021	1A	354959860	2	-1	2
AX-110547230	1A	355318778	2	-1	2
AX-110043429	1A	355329879	0	1	0
AX-111455543	1A	355332842	2	0	2
AX-108874109	1A	355343457	0	-1	0
AX-109529762	1A	355347301	0	-1	2
AX-109843719	1A	355417295	2	1	2
AX-110607889	1A	355583112	0	-1	0
AX-111174522	1A	355632134	0	1	0
AX-109335291	1A	355729724	0	-1	0
AX-111052075	1A	355795442	2	-1	2
AX-109995110	1A	356042968	0	-1	0
AX-110400074	1A	356109419	0	1	0
AX-110401529	1A	356393260	2	1	2
AX-111701836	1A	356467005	2	-1	2
AX-109902115	1A	357186179	2	-1	2
AX-111483838	1A	357434649	0	-1	0
AX-109949075	1A	357698455	0	-1	0
AX-109527244	1A	357787636	0	2	0
AX-109423270	1A	358154622	0	1	0
AX-109442898	1A	359028019	0	1	0
AX-110562746	1A	359227300	0	1	0
AX-111138197	1A	359564585	0	-1	0
AX-109562522	1A	360009501	2	-1	2
AX-111217732	1A	360999748	0	2	0
AX-109880511	1A	361028713	2	0	2
AX-109488577	1A	361450560	2	2	2
AX-110179728	1A	361951744	2	1	0
AX-110364346	1A	362063692	2	2	2
AX-109883215	1A	362176424	2	-1	2
AX-110001484	1A	362302250	2	-1	2
AX-111490235	1A	362405815	2	-1	2
AX-108868008	1A	362750289	0	-1	0
AX-111696606	1A	363178640	0	-1	0
AX-109950756	1A	363455209	0	0	0
AX-110918192	1A	363699951	2	1	2
AX-109518984	1A	364642806	2	1	2
AX-109516281	1A	364719631	0	0	0
AX-111501454	1A	365031842	2	2	2
AX-109995513	1A	365450312	0	-1	0
AX-110489045	1A	365489201	0	-1	0
AX-111173814	1A	365491361	2	1	2
AX-111018850	1A	365599024	2	-1	-1
AX-109459289	1A	365610626	0	-1	0
AX-109887522	1A	365646107	2	0	2
AX-111622699	1A	365773485	2	0	2
AX-110024066	1A	366106323	2	1	2
AX-111501667	1A	366123525	0	1	0
AX-111673303	1A	366272718	0	-1	0
AX-111212882	1A	366296849	0	1	0
AX-111057434	1A	366487398	0	-1	0
AX-109511730	1A	366541759	0	0	0
AX-109344318	1A	366989771	2	-1	2
AX-108730735	1A	366999760	2	1	2
AX-111495222	1A	367004551	0	2	0
AX-110632617	1A	367011371	0	1	0
AX-108729778	1A	367023347	0	-1	0
AX-108943724	1A	367051284	0	1	0
AX-109470754	1A	367054040	2	2	2
AX-108775105	1A	367103788	2	-1	2
AX-111620530	1A	367378622	0	-1	0
AX-110538433	1A	367828981	0	0	0
AX-109424706	1A	367846541	0	2	0
AX-111593959	1A	368346388	2	1	2
AX-111067521	1A	368366630	0	-1	0
AX-110415470	1A	368752023	0	-1	2
AX-110502289	1A	368842730	0	0	0
AX-108894614	1A	368858247	0	2	2
AX-110672209	1A	368865268	0	-1	0
AX-109994147	1A	368873258	0	2	2
AX-109927299	1A	368917502	0	1	0
AX-109969238	1A	369053701	0	2	0
AX-110121645	1A	369279763	0	1	0
AX-109312262	1A	369324895	0	-1	0
AX-111656703	1A	369346515	0	-1	0
AX-108850659	1A	369354832	0	-1	0
AX-111585507	1A	369393356	0	1	0
AX-110374575	1A	369494372	2	0	2
AX-108946403	1A	369499120	0	-1	0
AX-109427606	1A	369503419	0	-1	0
AX-108745947	1A	369506400	2	-1	2
AX-109489633	1A	369693715	2	1	2
AX-109867938	1A	369737935	2	-1	2
AX-109822299	1A	369993811	0	1	0
AX-110363707	1A	370097014	0	0	0
AX-86168353	1A	370099887	0	1	0
AX-110035801	1A	371080282	0	-1	0
AX-109601331	1A	371820494	0	1	0
AX-109328513	1A	371984854	2	-1	2
AX-111017486	1A	372028242	2	-1	2
AX-110978709	1A	372061074	0	2	0
AX-110671767	1A	372071462	0	0	0
AX-109846342	1A	372168146	0	-1	0
AX-109828311	1A	372226849	0	2	0
AX-108931156	1A	372247956	2	1	2
AX-109036598	1A	372464854	2	0	2
AX-110010924	1A	372530888	0	1	0
AX-111011626	1A	372645329	0	1	0
AX-109404355	1A	373201260	2	-1	2
AX-110686891	1A	373243637	-1	1	-1
AX-111560636	1A	373265129	0	-1	0
AX-110940778	1A	373316048	0	1	0
AX-110689238	1A	373462814	0	1	0
AX-111609826	1A	373761285	0	0	0
AX-108892137	1A	373769151	0	1	0
AX-109397850	1A	373773233	0	1	0
AX-109385932	1A	374138256	0	0	0
AX-108831752	1A	374683531	-1	0	-1
AX-110506993	1A	374835128	0	1	0
AX-111254001	1A	375091810	0	0	0
AX-111082605	1A	375447738	0	-1	0
AX-111734259	1A	376135287	2	-1	2
AX-110054186	1A	376885800	2	-1	2
AX-109384586	1A	377424638	2	-1	2
AX-110364295	1A	377433699	0	-1	0
AX-109008055	1A	377446211	0	1	0
AX-111257206	1A	377494784	2	1	-1
AX-111485245	1A	377596850	2	1	2
AX-111026946	1A	377609033	0	-1	0
AX-110735773	1A	378395050	2	2	0
AX-111775465	1A	378445951	0	0	0
AX-109490765	1A	378867711	0	1	0
AX-110480896	1A	379139661	0	2	0
AX-109359225	1A	380311007	0	-1	0
AX-108842045	1A	380358639	2	2	2
AX-94500000	1A	380949674	1	2	1
AX-109325332	1A	381272347	2	2	0
AX-108764447	1A	382245536	0	-1	0
AX-109961353	1A	382749202	0	-1	1
AX-108788012	1A	382789958	0	1	0
AX-109655824	1A	383042096	2	-1	2
AX-111454176	1A	384325952	0	2	1
AX-110638605	1A	384337471	0	1	0
AX-109432159	1A	384772940	0	1	0
AX-109993983	1A	386372998	0	0	0
AX-111084185	1A	386501691	0	0	2
AX-110531505	1A	386511378	0	2	0
AX-110014409	1A	386790935	2	1	2
AX-111035517	1A	386824947	2	1	2
AX-109378286	1A	387054428	0	-1	0
AX-111499685	1A	387810592	0	0	2
AX-111760816	1A	387832677	0	-1	2
AX-111001878	1A	387842019	2	2	2
AX-110058611	1A	388151250	0	0	1
AX-111586048	1A	388156180	2	-1	1
AX-109902759	1A	388463098	2	-1	0
AX-108795741	1A	388525167	2	2	0
AX-108869577	1A	388612620	2	-1	1
AX-109928433	1A	388829658	0	0	1
AX-108865536	1A	388941546	2	0	2
AX-111017895	1A	388943606	0	0	0
AX-108764090	1A	389065257	0	-1	0
AX-109901624	1A	389130158	2	1	2
AX-110628967	1A	389803509	0	-1	0
AX-111163383	1A	389822414	0	-1	0
AX-111797559	1A	390507861	2	2	1
AX-109619286	1A	390708666	0	2	2
AX-111099445	1A	391259789	2	1	1
AX-110529297	1A	392280488	2	-1	0
AX-109441185	1A	392315806	0	0	1
AX-109428393	1A	392321338	2	1	0
AX-109442555	1A	392353808	2	0	0
AX-108923220	1A	392530252	2	1	0
AX-110026253	1A	392779535	2	-1	0
AX-109948892	1A	393512028	0	0	1
AX-111540903	1A	393889468	2	2	2
AX-108754160	1A	394404733	0	-1	1
AX-94438518	1A	394593229	0	2	0
AX-108752091	1A	394847937	0	-1	0
AX-109482106	1A	395168883	2	2	2
AX-89694178	1A	395190854	1	-1	1
AX-111682431	1A	395311070	0	2	2
AX-111597054	1A	395367267	0	1	0
AX-111669343	1A	395610289	2	1	-1
AX-110083753	1A	396263119	2	1	0
AX-108774950	1A	396285423	2	0	1
AX-108745982	1A	397061266	0	-1	0
AX-109424288	1A	397080566	0	-1	0
AX-111010753	1A	397739612	0	2	0
AX-109498847	1A	398054015	0	0	0
AX-110999747	1A	398056237	2	1	2
AX-111585289	1A	399231378	2	-1	2
AX-109951554	1A	399478386	1	-1	2
AX-89488696	1A	399495179	2	-1	0
AX-109447567	1A	399836137	2	2	0
AX-109445615	1A	400927781	1	1	0
AX-109333238	1A	400968912	0	-1	2
AX-111693378	1A	402489009	1	1	0
AX-109905627	1A	402928251	1	2	2
AX-110629172	1A	403654793	1	1	2
AX-110062407	1A	404419268	2	1	0
AX-109985006	1A	406170168	0	0	0
AX-110104943	1A	407329650	-1	-1	0
AX-108909230	1A	407357311	2	0	0
AX-109579999	1A	410762949	0	-1	0
AX-111053013	1A	414644299	2	1	2
AX-108965029	1A	423661203	2	-1	0
AX-109363171	1A	423724359	0	1	0
AX-110953451	1A	424269770	1	1	2
AX-110049395	1A	424604028	0	-1	0
AX-108762805	1A	424801366	0	-1	2
AX-108753536	1A	429708241	1	1	0
AX-111494269	1A	432558642	2	-1	0
AX-110608648	1A	433859783	2	2	2
AX-109103390	1A	433914842	1	0	0
AX-109866086	1A	434176708	2	-1	1
AX-110934682	1A	435217022	1	0	0
AX-111533353	1A	435376791	1	-1	0
AX-110076368	1A	435398098	1	0	0
AX-110962182	1A	435449756	1	-1	0
AX-110408363	1A	435671058	2	2	2
AX-110507437	1A	435735594	0	2	2
AX-110918774	1A	436338169	1	2	2
AX-108905837	1A	436427778	1	1	2
AX-110414497	1A	436545422	0	-1	2
AX-109827458	1A	436673139	1	1	0
AX-111091356	1A	437164322	1	0	0
AX-110712805	1A	437227053	1	2	2
AX-110411154	1A	437475807	2	2	2
AX-108797381	1A	437585685	1	-1	0
AX-109403548	1A	437744655	0	-1	0
AX-110548582	1A	438540535	2	-1	0
AX-110483249	1A	438628360	1	-1	0
AX-108969215	1A	438649369	1	-1	0
AX-110545296	1A	438659526	0	-1	2
AX-109284745	1A	438702020	-1	0	0
AX-111654904	1A	438884607	1	1	2
AX-109382783	1A	439278438	1	2	0
AX-109882341	1A	439403979	2	-1	0
AX-109277966	1A	439411878	1	0	0
AX-108954745	1A	439666100	0	-1	2
AX-108868172	1A	439783707	1	-1	2
AX-111629871	1A	439929997	0	-1	2
AX-110395170	1A	440013415	1	-1	2
AX-109891043	1A	440024135	1	-1	0
AX-110047605	1A	440027687	2	-1	0
AX-110470934	1A	440070670	0	1	0
AX-108882591	1A	440495263	2	1	2
AX-108877797	1A	442106696	0	0	0
AX-108954549	1A	442806063	2	1	-1
AX-110584782	1A	445656794	-1	-1	2
AX-111097762	1A	449613032	-1	-1	0
AX-111806559	1A	449836382	2	2	1
AX-110552588	1A	450044603	2	-1	0
AX-110059793	1A	451066611	2	0	0
AX-108731433	1A	451563934	1	0	0
AX-111578749	1A	453766229	1	-1	2
AX-108992223	1A	455048884	2	0	1
AX-109387872	1A	456284200	2	1	0
AX-110588850	1A	456473687	1	-1	0
AX-109038718	1A	457075704	1	-1	0
AX-109989656	1A	457344333	0	-1	2
AX-110640338	1A	458232639	2	1	0
AX-110520028	1A	461515603	0	-1	2
AX-110409504	1A	462748374	2	1	2
AX-110532052	1A	462780320	0	0	0
AX-109333149	1A	462796333	0	-1	0
AX-110967537	1A	463302175	0	0	0
AX-110564663	1A	463453980	0	-1	0
AX-111013535	1A	463808261	2	0	2
AX-110554067	1A	463827807	2	-1	2
AX-109983898	1A	463854551	2	-1	2
AX-109905549	1A	463948321	0	-1	0
AX-94633266	1A	464836995	2	2	-1
AX-109930799	1A	464896790	0	-1	2
AX-109270916	1A	465250091	2	0	0
AX-111483492	1A	465427783	2	1	0
AX-110502414	1A	468734879	2	2	2
AX-89670922	1A	470685575	0	-1	2
AX-110032820	1A	471272117	0	1	2
AX-111766070	1A	471285710	2	2	0
AX-110073899	1A	471325391	2	-1	0
AX-110567101	1A	471479740	0	0	0
AX-110642950	1A	471503530	2	-1	2
AX-110058737	1A	471596559	2	-1	2
AX-110380961	1A	471990154	2	-1	2
AX-86172575	1A	472169030	2	-1	2
AX-111222852	1A	472544847	0	1	0
AX-111458014	1A	473008786	2	-1	2
AX-109973726	1A	473031225	2	1	2
AX-111666569	1A	473410752	2	2	2
AX-110173895	1A	473571050	0	1	0
AX-109328526	1A	473959774	2	-1	2
AX-109480030	1A	474222737	2	1	0
AX-110943399	1A	474251551	2	-1	1
AX-109921850	1A	474259875	2	0	0
AX-110008951	1A	474283916	0	1	1
AX-109044183	1A	474300128	2	-1	0
AX-111757978	1A	474373790	0	2	2
AX-108912867	1A	474384212	0	0	2
AX-109384168	1A	474449932	2	-1	2
AX-111601840	1A	474703970	0	1	2
AX-109582067	1A	474765598	0	-1	0
AX-109627395	1A	474795403	2	-1	1
AX-110926621	1A	475204083	0	2	2
AX-109305333	1A	475455875	0	2	2
AX-110515835	1A	475545872	0	-1	2
AX-111109755	1A	475626693	2	1	0
AX-111467899	1A	475819912	2	-1	-1
AX-111107679	1A	476083843	2	1	2
AX-111501565	1A	476854243	2	0	0
AX-111729375	1A	477016493	0	0	2
AX-110979338	1A	477467425	1	2	2
AX-109447872	1A	477651210	2	1	0
AX-109471878	1A	477739695	0	2	2
AX-109918582	1A	477849963	0	1	-1
AX-111158522	1A	477934572	0	2	2
AX-108870453	1A	478351306	0	-1	0
AX-110739528	1A	478451696	0	1	2
AX-110589481	1A	478539275	-1	0	2
AX-108830806	1A	478906235	2	-1	0
AX-110616388	1A	479539377	0	1	2
AX-109359271	1A	479750930	0	-1	2
AX-110132670	1A	479817569	2	1	0
AX-86174311	1A	479836678	1	-1	2
AX-108861931	1A	479859399	0	-1	2
AX-108756719	1A	480155150	2	-1	0
AX-108774966	1A	480426942	0	-1	2
AX-111668238	1A	480442665	0	1	2
AX-111493911	1A	480567254	2	2	0
AX-110457129	1A	480742653	2	1	0
AX-111611858	1A	480807497	0	2	0
AX-109538739	1A	480830276	0	-1	0
AX-108804713	1A	480937262	0	2	0
AX-111681662	1A	480954523	0	-1	0
AX-111253524	1A	481228279	0	1	2
AX-111563037	1A	481233771	2	-1	2
AX-109823133	1A	481633939	0	-1	0
AX-110911618	1A	481691395	2	2	0
AX-109818312	1A	481703586	0	-1	0
AX-109865440	1A	481753657	0	2	1
AX-111050658	1A	481877670	1	1	2
AX-109414216	1A	481902817	0	-1	2
AX-110379252	1A	481925004	2	-1	2
AX-110068904	1A	482240248	0	-1	2
AX-110627726	1A	482243819	2	0	0
AX-110906380	1A	482247229	2	2	1
AX-108893431	1A	482249344	0	-1	2
AX-111116682	1A	482324380	2	2	0
AX-109453515	1A	482334563	2	1	0
AX-110942001	1A	482337992	0	-1	2
AX-111286178	1A	482662086	2	2	0
AX-108871459	1A	482761826	2	-1	1
AX-108891886	1A	482812468	-1	2	2
AX-110672548	1A	482835204	2	-1	0
AX-109895313	1A	482855656	2	1	0
AX-110085541	1A	482965591	0	1	2
AX-110444967	1A	483128519	2	-1	0
AX-109864216	1A	483131050	2	0	0
AX-109982239	1A	483194049	2	-1	0
AX-111822862	1A	483227273	2	-1	-1
AX-109814989	1A	483598489	0	1	2
AX-109829852	1A	483673853	0	1	2
AX-111069240	1A	483700527	0	1	2
AX-109521252	1A	483860629	0	-1	2
AX-110053294	1A	483940371	2	2	0
AX-111545796	1A	484293014	2	1	0
AX-110399569	1A	484328492	0	-1	2
AX-111600244	1A	484342107	2	2	0
AX-109984878	1A	484868422	2	1	0
AX-110426169	1A	484874855	0	2	2
AX-108830231	1A	484998007	2	2	0
AX-109931279	1A	485002033	2	1	0
AX-108962998	1A	485007359	1	2	2
AX-109835479	1A	485021252	0	1	2
AX-108917420	1A	485173993	2	-1	0
AX-109920147	1A	485242122	2	-1	0
AX-109339822	1A	485345205	0	-1	2
AX-109392353	1A	485348648	0	-1	2
AX-108810181	1A	485544265	2	-1	1
AX-109347528	1A	485648728	1	1	2
AX-110151337	1A	485688631	1	0	2
AX-108889849	1A	485859892	0	1	2
AX-111031072	1A	486035384	2	1	0
AX-108845780	1A	486043943	2	0	0
AX-109527017	1A	486048591	2	0	0
AX-111503582	1A	486050821	0	-1	2
AX-110427428	1A	486322263	0	1	2
AX-111586792	1A	486343201	2	-1	0
AX-110415818	1A	486389701	0	1	2
AX-110502789	1A	486417245	-1	2	-1
AX-111080318	1A	486545769	0	0	2
AX-111216517	1A	486578248	0	1	2
AX-111483803	1A	486594933	2	-1	0
AX-109303792	1A	486664476	0	-1	2
AX-111011268	1A	486743305	0	-1	2
AX-111473072	1A	486759117	2	1	0
AX-109815371	1A	486799462	2	-1	0
AX-111057726	1A	486822254	2	1	0
AX-109078307	1A	486941599	0	0	2
AX-108978389	1A	486956943	0	1	2
AX-110031958	1A	487009378	0	1	2
AX-109944937	1A	487039038	0	1	2
AX-108857594	1A	487100601	2	-1	0
AX-109858318	1A	487311181	0	2	2
AX-110942359	1A	487334752	2	2	0
AX-110918237	1A	487481556	0	-1	2
AX-111127994	1A	487497124	2	1	2
AX-111733108	1A	487570161	0	-1	0
AX-109016994	1A	487602991	0	1	2
AX-110708678	1A	487616477	0	2	0
AX-109904153	1A	487629428	2	-1	2
AX-109831764	1A	487725293	0	-1	0
AX-111675358	1A	487757524	2	1	0
AX-108731995	1A	488014686	0	-1	2
AX-109823197	1A	488074501	2	2	0
AX-109929405	1A	488095441	1	2	2
AX-111114477	1A	488193817	0	1	2
AX-110050378	1A	488206686	1	-1	2
AX-110125325	1A	488210428	0	-1	2
AX-108739320	1A	488227279	0	2	2
AX-109469627	1A	488409378	2	1	2
AX-109447158	1A	488648697	0	2	0
AX-109511085	1A	489132097	0	-1	0
AX-109031299	1A	489179482	0	2	0
AX-109833636	1A	489266581	1	-1	2
AX-109491193	1A	489273128	0	-1	2
AX-109339397	1A	489500203	1	2	2
AX-110490555	1A	489705297	2	2	0
AX-110371895	1A	489968694	2	-1	0
AX-110503827	1A	490018361	2	1	0
AX-111120791	1A	490410410	2	1	0
AX-109358415	1A	490525647	0	-1	2
AX-110441035	1A	490870487	2	-1	0
AX-110991760	1A	491140000	2	1	0
AX-110580136	1A	491145955	1	2	2
AX-110418193	1A	491152381	2	2	0
AX-110499408	1A	491306372	1	0	2
AX-109860740	1A	491309868	-1	-1	0
AX-108765611	1A	491491093	2	-1	0
AX-110911382	1A	491497333	0	-1	2
AX-108897448	1A	491650720	0	-1	2
AX-110913585	1A	491759741	0	1	2
AX-111671169	1A	492016902	2	1	0
AX-111803078	1A	492023119	2	-1	0
AX-111767473	1A	492055251	2	-1	0
AX-111676715	1A	492139453	2	0	0
AX-110932807	1A	492197939	1	0	0
AX-109565465	1A	492201050	0	-1	2
AX-108828312	1A	492611518	2	2	0
AX-110976553	1A	492804194	2	0	0
AX-111645696	1A	492821916	2	-1	0
AX-111532030	1A	492828226	0	-1	2
AX-111157391	1A	493973500	1	-1	2
AX-108976512	1A	494062433	0	1	2
AX-109516730	1A	494349233	0	-1	2
AX-109336866	1A	494353466	2	1	0
AX-110527156	1A	494441732	1	0	0
AX-111051124	1A	494670729	2	0	0
AX-110463408	1A	494722975	2	-1	0
AX-109365768	1A	494725694	1	1	2
AX-110966578	1A	494739760	1	1	2
AX-108960766	1A	494882784	2	-1	2
AX-110955649	1A	495012763	2	2	2
AX-111457419	1A	495116384	0	1	0
AX-111767357	1A	495125499	2	1	2
AX-109375456	1A	496145066	2	1	0
AX-108727664	1A	496307335	2	0	0
AX-110435002	1A	496390115	1	0	0
AX-110461795	1A	496463848	-1	1	2
AX-111455992	1A	496472835	2	-1	0
AX-110689628	1A	496835723	1	1	0
AX-109062869	1A	496848177	1	2	2
AX-109039717	1A	496855412	0	-1	2
AX-110543784	1A	496858173	1	-1	2
AX-110408723	1A	496910844	2	0	0
AX-111005213	1A	497006342	0	2	2
AX-108728517	1A	497013453	2	-1	0
AX-108728065	1A	497085247	2	2	2
AX-109528407	1A	497194286	2	-1	2
AX-109852030	1A	497210220	0	0	0
AX-109993930	1A	497371554	0	-1	0
AX-111588753	1A	497412212	2	0	2
AX-108734257	1A	497627526	0	2	2
AX-110992831	1A	497749975	0	-1	2
AX-110463986	1A	497754163	2	2	0
AX-109882536	1A	497783899	2	-1	0
AX-109412650	1A	497953769	0	1	2
AX-109828155	1A	497997986	2	-1	0
AX-108726330	1A	498009197	2	-1	0
AX-110439009	1A	498047896	0	-1	2
AX-110364732	1A	498054836	0	1	2
AX-108795458	1A	498066294	0	-1	0
AX-109968969	1A	498141241	2	-1	0
AX-110657398	1A	498180692	0	1	2
AX-109499408	1A	498275972	2	2	0
AX-110944794	1A	498282259	2	-1	0
AX-109384637	1A	498322803	2	2	0
AX-110028168	1A	498396536	0	2	2
AX-108975356	1A	498451388	2	0	0
AX-111047177	1A	498529528	2	1	0
AX-111022844	1A	498657744	2	1	0
AX-111700821	1A	498667313	2	2	0
AX-109290544	1A	499019359	2	-1	0
AX-109848736	1A	499169188	2	2	0
AX-110912803	1A	499200037	0	-1	2
AX-110557242	1A	499248703	2	2	0
AX-111235717	1A	499354213	0	1	2
AX-109848476	1A	500344363	0	-1	2
AX-111776783	1A	500475864	2	-1	0
AX-110424311	1A	500558955	2	1	0
AX-111581121	1A	500661001	2	2	-1
AX-111484345	1A	500826194	0	1	2
AX-111135532	1A	500840476	2	0	0
AX-111649582	1A	500922828	2	-1	0
AX-109283634	1A	500962519	2	1	1
AX-110675424	1A	500965938	2	2	0
AX-110998342	1A	500968258	2	0	0
AX-109056654	1A	500973965	0	1	2
AX-110014194	1A	500976447	2	1	0
AX-111676237	1A	500982887	2	-1	0
AX-109999760	1A	501041574	0	1	2
AX-108783388	1A	501051341	0	-1	2
AX-108847778	1A	501063271	0	1	2
AX-111114355	1A	501104954	2	1	1
AX-111454665	1A	501112233	2	0	0
AX-111671030	1A	501158904	2	0	0
AX-110382794	1A	501329341	0	-1	2
AX-108835098	1A	501460521	2	-1	0
AX-110940802	1A	501707959	2	1	0
AX-109522064	1A	501777288	2	0	0
AX-110483420	1A	501839485	2	1	0
AX-110957642	1A	501857356	2	-1	0
AX-110920753	1A	501865949	2	-1	0
AX-110499917	1A	501979983	0	-1	2
AX-108904598	1A	501988418	2	1	1
AX-110674286	1A	501997701	0	1	2
AX-108944057	1A	502015761	2	1	0
AX-109949764	1A	502040047	0	-1	2
AX-109373183	1A	502043972	2	0	0
AX-111481325	1A	502503224	2	1	0
AX-109963328	1A	502507328	2	0	0
AX-110416222	1A	502640472	2	-1	0
AX-111504407	1A	502674882	0	-1	2
AX-110997297	1A	502680095	0	-1	2
AX-108748448	1A	502741677	0	1	2
AX-110474826	1A	502839169	2	-1	0
AX-108766125	1A	502860219	2	1	0
AX-109398720	1A	503024403	0	0	2
AX-110490263	1A	503210446	2	0	0
AX-111620880	1A	503308119	0	1	2
AX-110637955	1A	503314762	0	0	2
AX-111740931	1A	503323914	2	2	0
AX-109331040	1A	503386739	0	1	2
AX-110046566	1A	503449799	0	-1	2
AX-109961066	1A	503454918	2	1	0
AX-89527966	1A	503464110	0	1	2
AX-111650121	1A	503513156	2	0	0
AX-109359173	1A	503547476	2	-1	0
AX-111600781	1A	503552702	2	1	0
AX-109386906	1A	503629592	0	0	2
AX-109491425	1A	503643498	0	1	2
AX-111562763	1A	503782371	0	1	2
AX-111802924	1A	504003811	0	-1	2
AX-111258477	1A	504063299	0	-1	2
AX-108831269	1A	504092881	1	-1	2
AX-110433058	1A	504108057	0	2	2
AX-109322511	1A	504236168	2	2	0
AX-108917595	1A	504242909	2	-1	0
AX-109894388	1A	504312660	0	-1	2
AX-110141027	1A	504417605	1	1	2
AX-109389810	1A	504425482	0	0	2
AX-111607774	1A	504457421	0	-1	2
AX-110474000	1A	504509704	0	0	2
AX-111275530	1A	504520896	0	0	2
AX-109886918	1A	504568387	0	-1	1
AX-110044422	1A	504581375	2	1	0
AX-110151688	1A	504609216	0	2	2
AX-108764540	1A	504617856	2	1	2
AX-110501385	1A	504631165	0	1	2
AX-108789837	1A	504704344	2	1	0
AX-109055961	1A	504825009	2	-1	0
AX-109832349	1A	504836915	2	2	0
AX-111646264	1A	504923792	0	1	2
AX-111055796	1A	504983532	0	-1	2
AX-109291490	1A	504991472	0	-1	2
AX-110431367	1A	505061276	0	-1	2
AX-108731805	1A	505093212	0	2	2
AX-110049856	1A	505129063	0	2	2
AX-109518287	1A	505215668	0	0	2
AX-110577861	1A	505296890	0	-1	2
AX-108884942	1A	505466150	0	-1	2
AX-111562602	1A	505476525	2	0	0
AX-111594045	1A	505482954	0	0	2
AX-111016110	1A	505536440	0	-1	0
AX-108842413	1A	505541462	0	-1	2
AX-108974223	1A	505674692	0	-1	2
AX-108958676	1A	506474472	2	-1	2
AX-111801331	1A	506477378	2	-1	2
AX-109916940	1A	506524807	0	1	0
AX-94571120	1A	506854781	2	-1	2
AX-109274812	1A	507384876	0	-1	2
AX-111151160	1A	507777512	2	2	2
AX-109888951	1A	507878993	1	2	2
AX-111218361	1A	507937353	-1	0	2
AX-108969237	1A	507973452	1	1	0
AX-110972166	1A	507983595	2	2	0
AX-111496677	1A	508049881	2	-1	2
AX-109313554	1A	508130904	0	0	2
AX-110926703	1A	508136721	0	-1	2
AX-110421360	1A	508183221	0	-1	2
AX-111104839	1A	508186219	0	-1	2
AX-110186234	1A	508206604	0	-1	-1
AX-110669842	1A	508213255	2	1	0
AX-109924427	1A	508254570	2	2	0
AX-111531125	1A	508278016	2	2	0
AX-110548190	1A	508357029	1	-1	2
AX-109932769	1A	508454263	2	1	0
AX-109289149	1A	508501360	0	-1	2
AX-109902709	1A	508525834	0	2	2
AX-111185754	1A	508554653	0	0	2
AX-110425174	1A	508583958	2	1	0
AX-110531680	1A	508646837	0	1	2
AX-110920834	1A	508729383	0	-1	2
AX-109654913	1A	508732320	0	2	2
AX-110142052	1A	508849512	0	1	2
AX-108742844	1A	509009509	2	1	0
AX-108867136	1A	509014603	2	0	0
AX-109492416	1A	509019897	2	-1	0
AX-111069267	1A	509030910	-1	1	2
AX-109967307	1A	509487761	0	2	2
AX-111600122	1A	509549928	1	1	2
AX-111051754	1A	509688851	2	-1	0
AX-109582011	1A	509711483	0	-1	2
AX-110671802	1A	509780394	0	0	2
AX-111504145	1A	509842414	0	-1	2
AX-110062154	1A	509846859	0	-1	2
AX-108817975	1A	509849908	2	-1	0
AX-110548430	1A	509858811	2	2	0
AX-111835596	1A	509977299	0	-1	2
AX-109518686	1A	510104365	0	0	2
AX-110098461	1A	510185726	0	-1	2
AX-108726928	1A	510290358	2	-1	0
AX-108913710	1A	510296533	0	1	2
AX-110535560	1A	510341661	0	1	2
AX-109404607	1A	510344289	2	2	0
AX-110622943	1A	510352289	2	1	0
AX-110421994	1A	510396504	2	-1	0
AX-111524059	1A	510442993	0	-1	2
AX-111643857	1A	510448052	2	1	-1
AX-111620282	1A	510451267	1	-1	2
AX-109454021	1A	510688639	0	-1	2
AX-109964270	1A	510711465	0	2	2
AX-108881024	1A	510758911	2	1	0
AX-108902435	1A	510800906	1	-1	2
AX-109351333	1A	510806003	0	-1	2
AX-109365980	1A	510826019	0	-1	2
AX-111835313	1A	510850613	2	-1	0
AX-110925138	1A	510852727	0	2	2
AX-111092912	1A	510904129	2	1	0
AX-110366134	1A	510937354	2	1	0
AX-111501752	1A	510940066	0	1	2
AX-109335303	1A	510988500	0	-1	2
AX-89412085	1A	510998603	2	0	0
AX-108790622	1A	511001764	0	2	2
AX-110364500	1A	511007501	2	2	0
AX-110044069	1A	511013683	2	-1	0
AX-109903085	1A	511098531	2	-1	0
AX-110527550	1A	511101709	0	2	2
AX-109882371	1A	511120339	2	0	0
AX-109306262	1A	511143707	0	1	2
AX-110995157	1A	511155275	1	-1	0
AX-108898845	1A	511239709	0	1	2
AX-111671181	1A	511249976	0	0	2
AX-109869264	1A	511252406	2	-1	0
AX-111031603	1A	511269781	2	-1	0
AX-108864657	1A	511391698	2	2	0
AX-109870507	1A	511406851	2	-1	0
AX-109412346	1A	511414125	2	-1	0
AX-109421152	1A	511449126	2	-1	0
AX-109368628	1A	511480529	1	2	2
AX-110485750	1A	511487169	2	-1	0
AX-108920635	1A	511492753	2	-1	0
AX-110370624	1A	511599394	2	2	0
AX-109421021	1A	511612996	2	-1	0
AX-110565611	1A	511619233	0	2	-1
AX-110945419	1A	511624292	0	-1	2
AX-109321208	1A	511717112	0	2	2
AX-110430171	1A	511774963	2	0	0
AX-110172267	1A	512008182	0	1	2
AX-110670877	1A	512039552	2	1	0
AX-110948728	1A	512280572	0	2	2
AX-109095591	1A	512296314	0	2	2
AX-109465131	1A	512367109	0	1	2
AX-109448640	1A	512415055	2	-1	0
AX-110592362	1A	512442006	0	-1	2
AX-110057101	1A	512454086	2	0	0
AX-109388069	1A	512463058	0	-1	2
AX-109062393	1A	512474643	0	1	2
AX-109337857	1A	512557369	0	-1	2
AX-111552141	1A	512622825	1	1	2
AX-110424576	1A	512636260	0	1	2
AX-111456530	1A	512669385	1	1	2
AX-109883147	1A	512856270	0	-1	2
AX-109345385	1A	512870769	0	2	2
AX-111489584	1A	512996368	0	2	2
AX-111018634	1A	513008675	1	-1	2
AX-109894911	1A	513119930	2	0	0
AX-109864955	1A	513168503	0	1	2
AX-109940978	1A	513273618	2	-1	0
AX-108906570	1A	513362285	2	-1	0
AX-109626482	1A	513367885	2	-1	0
AX-110044222	1A	513383752	2	-1	0
AX-110983052	1A	513427565	0	-1	2
AX-108801005	1A	513466041	0	2	2
AX-111582185	1A	513530698	-1	-1	2
AX-111130454	1A	513569555	2	1	0
AX-111140737	1A	513573397	2	1	0
AX-110453536	1A	513588355	1	0	0
AX-110911310	1A	513629623	2	1	0
AX-111693554	1A	513640664	0	2	2
AX-108867098	1A	513717257	2	-1	0
AX-110459589	1A	513725972	0	-1	2
AX-111734804	1A	513735463	2	2	0
AX-109822323	1A	513750957	2	-1	0
AX-110121885	1A	513843395	0	1	2
AX-109877312	1A	513854974	0	-1	2
AX-109326813	1A	513859613	0	-1	2
AX-109941876	1A	513884509	2	-1	0
AX-111611028	1A	513888928	2	-1	0
AX-110595621	1A	513896901	0	1	2
AX-110989752	1A	513904306	2	1	0
AX-111101980	1A	513928911	0	1	2
AX-109514069	1A	514031260	2	-1	0
AX-109320444	1A	514041217	0	-1	1
AX-109291459	1A	514051905	2	0	0
AX-111060515	1A	514057850	0	2	2
AX-110533320	1A	514087520	0	0	2
AX-111484220	1A	514089734	2	-1	2
AX-110671993	1A	514100945	2	-1	0
AX-109354879	1A	514117898	2	1	0
AX-110943566	1A	514125995	2	-1	0
AX-110388843	1A	514128969	2	-1	0
AX-86172240	1A	514136048	0	0	2
AX-111106193	1A	514192736	2	-1	0
AX-111757297	1A	514255761	2	-1	0
AX-108786177	1A	514260136	0	-1	0
AX-109417723	1A	514270652	2	-1	0
AX-111451910	1A	514317454	0	-1	2
AX-109048694	1A	514336708	2	-1	0
AX-110127899	1A	514534340	2	1	0
AX-108914408	1A	514555138	0	-1	2
AX-111118068	1A	514565635	0	-1	2
AX-110603804	1A	514570508	2	-1	0
AX-110447358	1A	514634721	2	-1	0
AX-111465033	1A	514638060	0	1	2
AX-108814432	1A	514662149	2	2	0
AX-110954399	1A	514668847	1	1	2
AX-111131081	1A	514676242	1	2	2
AX-110611419	1A	514695443	1	1	2
AX-109852682	1A	515287924	0	0	2
AX-109905829	1A	515549332	0	-1	2
AX-109377040	1A	515556268	2	1	0
AX-111587201	1A	515590853	2	0	0
AX-110910072	1A	515593243	2	0	0
AX-111590181	1A	515596801	0	1	2
AX-110037641	1A	515639602	2	-1	0
AX-108765324	1A	515649891	2	1	0
AX-110423757	1A	515759789	0	-1	2
AX-110540781	1A	515790497	2	1	0
AX-110122232	1A	515797584	2	2	0
AX-110997024	1A	515836569	2	-1	0
AX-111600398	1A	515859869	0	1	2
AX-111663419	1A	515875302	1	0	0
AX-110546430	1A	515941301	2	-1	0
AX-110016390	1A	515955246	1	-1	2
AX-110513734	1A	516012795	2	-1	0
AX-109827001	1A	516040480	2	1	0
AX-108860440	1A	516049559	2	-1	0
AX-111680781	1A	516072854	1	-1	0
AX-110058285	1A	516357299	0	-1	2
AX-109269923	1A	516370905	0	-1	2
AX-111523929	1A	516381510	2	-1	0
AX-110076355	1A	516431129	2	1	0
AX-109904229	1A	516450384	0	2	2
AX-109299945	1A	516541106	2	-1	0
AX-111522447	1A	516561690	0	-1	2
AX-111149806	1A	516581337	0	0	2
AX-109986210	1A	516585972	0	-1	0
AX-109902402	1A	516644720	0	1	0
AX-111160657	1A	516713198	2	-1	2
AX-109272113	1A	516763948	0	1	0
AX-108814409	1A	516783877	2	1	2
AX-111126727	1A	517070459	0	1	0
AX-111616300	1A	517100306	0	1	0
AX-108750231	1A	517122072	0	-1	0
AX-109598421	1A	517146066	2	1	2
AX-108738272	1A	517182555	2	-1	2
AX-111045651	1A	517387356	2	-1	2
AX-109281194	1A	517397285	2	-1	2
AX-109355072	1A	517417820	0	-1	0
AX-108978418	1A	517507897	2	2	2
AX-109341366	1A	517703342	0	0	0
AX-110443157	1A	518066853	0	-1	0
AX-109290052	1A	518082649	2	2	2
AX-109456415	1A	518444344	0	1	0
AX-110395979	1A	518505178	2	1	2
AX-109856438	1A	518773401	2	2	2
AX-109454533	1A	519263551	2	-1	0
AX-89423498	1A	519267205	2	-1	0
AX-110937281	1A	519626949	0	1	0
AX-110556753	1A	519632543	0	-1	2
AX-110099417	1A	519681835	0	-1	0
AX-109400055	1A	519816592	2	0	0
AX-109357178	1A	519891239	2	-1	0
AX-111045044	1A	519905770	2	1	2
AX-110659236	1A	519964353	0	0	2
AX-110462513	1A	520118709	2	2	2
AX-108844886	1A	520122965	2	1	0
AX-109427254	1A	520344188	0	2	2
AX-111505195	1A	520355465	2	2	0
AX-109873900	1A	520409523	2	-1	0
AX-110995984	1A	520418074	2	-1	0
AX-111453167	1A	520578552	2	-1	2
AX-109603005	1A	520605915	2	1	-1
AX-109926186	1A	521236445	0	-1	1
AX-110396621	1A	521253242	0	-1	0
AX-108824021	1A	521293610	0	-1	0
AX-109274407	1A	521841963	1	1	2
AX-109859361	1A	521901757	0	0	2
AX-109460135	1A	521909956	1	0	2
AX-109480654	1A	521929063	0	-1	2
AX-109291705	1A	521943264	0	1	2
AX-110971776	1A	521948120	0	-1	2
AX-109385673	1A	521975874	0	1	2
AX-109836653	1A	521987272	0	-1	2
AX-108786259	1A	522002944	1	-1	2
AX-110560002	1A	522124848	0	-1	2
AX-110597663	1A	522132070	2	-1	0
AX-111079826	1A	522149465	0	1	2
AX-108931576	1A	522152681	2	1	0
AX-111539408	1A	522164856	1	0	0
AX-111761395	1A	522915087	2	1	0
AX-109425297	1A	523030643	2	-1	0
AX-110026141	1A	524387425	-1	-1	0
AX-109937019	1A	525123787	1	1	0
AX-110589670	1A	526908615	1	-1	0
AX-110981297	1A	527095488	0	-1	2
AX-111702009	1A	527392930	1	0	0
AX-109994140	1A	527493448	-1	2	2
AX-111128415	1A	527738028	0	-1	2
AX-111511867	1A	527884699	1	1	0
AX-110122042	1A	528633639	2	-1	0
AX-110049263	1A	529255784	2	2	0
AX-110145411	1A	529425176	0	2	2
AX-111013094	1A	529455287	2	-1	0
AX-109938803	1A	529583616	2	-1	0
AX-109004702	1A	531059828	2	1	2
AX-94495502	1A	531230742	1	-1	1
AX-108963687	1A	531290023	0	-1	0
AX-110192305	1A	531323174	0	1	0
AX-109446092	1A	531332952	0	-1	0
AX-111064559	1A	531358038	2	1	2
AX-111480092	1A	531366962	0	-1	0
AX-108731851	1A	531477217	0	0	0
AX-110674338	1A	531480978	0	1	2
AX-109372477	1A	531515021	0	-1	0
AX-109935575	1A	531547546	2	1	2
AX-110076833	1A	531561010	2	-1	2
AX-111783739	1A	531668765	1	1	0
AX-108782680	1A	531677407	2	-1	-1
AX-109825005	1A	531723634	0	1	1
[truncated: 47,079 more rows]
